# Supplementary material for: Membrane Permeability Monitoring to Antipsychotic Olanzapine Using Platinum Black-Modified Electrodes
Source: Sensors (Basel). 2025 Apr 3;25(7):2266. doi: 10.3390/s25072266 (PMC11991649; doi:10.3390/s25072266)
Supplement: Supplementary file 1 [file sensors-25-02266-s001.zip]

Archive with 1 entries (1 files):
- sensors-3410470-supplementary.pdf
